# Supplementary material for: THER: Integrative Web Tool for Tumour Hypoxia Exploration and Research
Source: Cell Prolif. 2025 May 1;58(8):e70053. doi: 10.1111/cpr.70053 (PMC12336446; doi:10.1111/cpr.70053)
Supplement: Supplementary file 1 — Table S1. Comprehensive Information of 63 Tumour Data sets: Hypoxia Treatment Groups and Normoxia Control Groups. [file CPR-58-e70053-s001.xlsx]

## Sheet: GSE_introduction
Table S1. Comprehensive Information of 63 Tumor Datasets: Hypoxia Treatment Groups and Normoxia Control Groups
Accession Number	Cancer Type	Cell Line	Species	Sample Size	Experiment Type	Summary	Overall Design	Citation
GSE70805	Breast cancer	MCF7	Homo sapiens	9	Expression profiling by array	Purpose: Study hypoxia and reoxygenation induced changes in genome-wide gene expression. Methods: Using the MCF7 breast epithelial adenocarcinoma cell line as a model, we studied epigenomic reprogramming as a function of fluctuating oxygen tension. To this end, we performed a transcriptomics analysis in MCF7 cells subjected to changes in oxygenation (i.e. acute hypoxia, chronic hypoxia, reoxygena…	Genome-wide transcriptomics analysis was performed on the Affymetrix Hugene STv1 microarray platform.	Adriaens ME, Prickaerts P, Chan-Seng-Yue M, van den Beucken T et al. Quantitative analysis of ChIP-seq data uncovers dynamic and sustained H3K4me3 and H3K27me3 modulation in cancer cells under hypoxia. Epigenetics Chromatin 2016;9:48. PMID: 27822313 ; Prickaerts P, Adriaens ME, Beucken TVD, Koch E et al. Hypoxia increases genome-wide bivalent epigenetic marking by specific gain of H3K27me3. Epige…
GSE29406	Breast cancer	MCF7	Homo sapiens	6	Expression profiling by array	Lactic acidosis and hypoxia are two prominent tumor microenvironmental stresses that are both known to exert important influences on gene expression and phenotypes of cancer cells. But very little is known about the cross-talk and interaction between these two stresses. We performed gene expression analysis of MCF7 cells exposed to lactic acidosis, hypoxia and combined lactic acidosis and hypoxia…	RNAs from MCF7 cells exposed to control condition (ambient air ~21% O2, no lactate and neutral pH), lactic acidosis (ambient air, 10 mM Lactate and pH 6.7), hypoxia (1% pO2, no lactate and neutral pH) and the combined lactic acidosis and hypoxia (1% pO2, 10 mM Lactate and pH 6.7) condition for 24 hours were extracted by miRVana kits (Ambion) and hybridized to Affymetrix Human genome 133A 2.0 arra…	Tang X, Lucas JE, Chen JL, LaMonte G et al. Functional interaction between responses to lactic acidosis and hypoxia regulates genomic transcriptional outputs. Cancer Res 2012 Jan 15;72(2):491-502. PMID: 22135092
GSE47533	Breast cancer	MCF7	Homo sapiens	12	Expression profiling by array	Purpose: We aimed to investigate in depth the regulation of microRNA expression by hypoxia in the breast cancer cell line MCF-7, establish the relationship between microRNA expression and HIF binding sites, pri-miRNA transcription and microRNA processing gene expression. Methods: microRNA sequencing data and gene expression microarray data were generated from MCF-7 cells submitted to an hypoxia t…	Gene expression profiles of MCF-7 exposed to hypoxia (1% Oxygen) for 16h (3 replicates), 32h (3 replicates) and 48h (3 replicates) and to normoxia (3 replicates) were generated using Illumina microarrays.	Camps C, Saini HK, Mole DR, Choudhry H et al. Integrated analysis of microRNA and mRNA expression and association with HIF binding reveals the complexity of microRNA expression regulation under hypoxia. Mol Cancer 2014 Feb 11;13:28. PMID: 24517586
GSE89891	Breast cancer	MCF7	Homo sapiens	18	Expression profiling by array	Epigenetic mechanisms play important roles in the regulation of tumorigenesis, and hypoxia-induced epigenetic changes may be key drivers of the adaptation of cancer cells to the hypoxic microenvironment typical of solid tumors. Previously, we showed that loss-of-function or inhibition of the oncogenic H3K9 methyltransferase G9A attenuates tumor growth and constitutes an important strategy for can…	27 samples consisting of MCF7 human breast cancer cells treated with 6 μM BIX-01294 in 0.1% dimethyl sulfoxide (DMSO) or 0.1% DMSO carrier controls and untreated controls in acute (4 hours) hypoxia, chronic (24 hours) hypoxia (1% O2) or normoxia (21% O2) control conditions in triplicate cultures.	Ho JC, Abdullah LN, Pang QY, Jha S et al. Inhibition of the H3K9 methyltransferase G9A attenuates oncogenicity and activates the hypoxia signaling pathway. PLoS One 2017;12(11):e0188051. PMID: 29145444
GSE111246	Breast cancer	MCF7	Homo sapiens	9	Expression profiling by array	Regulation of gene expression by the CtBP family of NADH-sensitive transcriptional regulators, in MCF7 cells under normoxia and hypoxia. To determine the effect of CtBP knockdown on gene expression in MCF7 we transfected cells with an siRNA (5′-GGGAGGACCUGGAGAAGUUdTdT-3′/3′-dTdTCCCUCCUGGACCUCUUCAA-5′, obtained from Ambion) targetting both CtBP1 and CtBP2 (versus control siRNA). After 48 hours cel…	siRNA knockdown followed by hypoxia. Biological replicates represent separately transfected batches of cells.	NA
GSE111259	Breast cancer	MCF7	Homo sapiens	6	Expression profiling by array	Hypoxia is a common phenomenon in solid tumours strongly linked to the hallmarks of cancer. Increasing evidence shows that hypoxia promotes local immune suppression and downregulates the expression of type I interferon (IFN) pathway which is actively involved in current anti-cancer therapies’ success. It was recently described that double-stranded RNA (dsRNA), transiently generated during mitocho…	Sequencing of RNA extracted from MCF7 cell lines under normoxia and hypoxia conditions & those immunoprecipitated by J2 antibodies in the same cell lines in hypoxia and normoxia conditions	NA
GSE153557	Breast cancer	MCF7	Homo sapiens	6	Expression profiling by high throughput sequencing	Hypoxia is a common phenomenon in solid tumours strongly linked to the hallmarks of cancer. Increasing evidence shows that hypoxia promotes local immune suppression and downregulates the expression of type I interferon (IFN) pathway which is actively involved in current anti-cancer therapies’ success. It was recently described that double-stranded RNA (dsRNA), transiently generated during mitocho…	Sequencing of RNA extracted from MCF7 cell lines under normoxia and hypoxia conditions & those immunoprecipitated by J2 antibodies in the same cell lines in hypoxia and normoxia conditions.	NA
GSE39042	Breast cancer	MDA-MB-231	Homo sapiens	6	Expression profiling by array	Hypoxia protects cancer cells from chemotherapeutic drug-induced cell death. We used microarrays to detail the changes in gene expression underlying hypoxia-induced chemoresistance in cancer cells.	MDA-MB-231 were exposed to paclitaxel or epirubicin under normoxia or hypoxia for 16hours, then RNA was extracted and analyzed by Affymetrix arrays.	Flamant L, Roegiers E, Pierre M, Hayez A et al. TMEM45A is essential for hypoxia-induced chemoresistance in breast and liver cancer cells. BMC Cancer 2012 Sep 6;12:391. PMID: 22954140
GSE99766	Breast cancer	MDA-MB-231	Homo sapiens	6	Expression profiling by array	Purpose: Study hypoxia and reoxygenation induced changes in genome-wide gene expression. Methods: Using the MCF7 breast epithelial adenocarcinoma cell line as a model, we studied epigenomic reprogramming as a function of fluctuating oxygen tension. To this end, we performed a transcriptomics analysis in MCF7 cells subjected to changes in oxygenation (i.e. acute hypoxia, chronic hypoxia, reoxygena…	Genome-wide transcriptomics analysis was performed on the Affymetrix Hugene STv1 microarray platform.	Logue SE, McGrath EP, Cleary P, Greene S et al. Inhibition of IRE1 RNase activity modulates the tumor cell secretome and enhances response to chemotherapy. Nat Commun 2018 Aug 15;9(1):3267. PMID: 30111846
GSE18494_3	Breast cancer	MDA-MB-231	Homo sapiens	12	Expression profiling by array	Analysis of expression changes of cultured MDA-MB231 breast cancer cells subjected to hypoxia (0.5% O2) for 0, 4, 8, 12 hours . Results provide insight to cell type-specific response to hypoxia.	MDA-MB231 breast cancer cells were collected under normoxic conditions (~19% O2, 0 hours) and after 4, 8 and 12 hours of hypoxia treatment (0.5% O2). For each cell line, three replicates of total RNA at each time point were prepared using Trizol and submitted to the DFCI Microarray Core for labeling, hybridization to Affymetrix HG-U133Plus2 oligonucleotide arrays and image scanning.	Xia X, Kung AL. Preferential binding of HIF-1 to transcriptionally active loci determines cell-type specific response to hypoxia. Genome Biol 2009;10(10):R113. PMID: 19828020
GSE72362	Breast cancer	SKBR3	Homo sapiens	11	Expression profiling by array	Intratumoral heterogeneity may generate a diversity of resistance mechanisms that could cause different therapeutic responses in different cell populations. Gene expression profiles were generated for breast cancer cells that had survived two different treatment and were also sorted by the cancer stem cell marker CD44.	SKBR3 cells were treated with epirubicin or hypoxia, and then flow sorted by CD44 expression and processed for expression profiles. 3 or 4 biological replicates were generated for each condition.	O Brien SK, Chen L, Zhong W, Armellino D et al. Breast cancer cells respond differentially to modulation of TGFβ2 signaling after exposure to chemotherapy or hypoxia. Cancer Res 2015 Nov 1;75(21):4605-16. PMID: 26340918
GSE167956	Breast cancer	SUM159	Homo sapiens	6	Expression profiling by high throughput sequencing	Hypoxia-inducible factor-1 (HIF-1) is a transcription factor that acts as a master regulator of O2 homeostasis in metazoan species by binding to hypoxia response elements (HREs) and activating the transcription of hundreds of genes in response to reduced O2 availability. RNA polymerase II (Pol II) initiates transcription of many HIF target genes under non-hypoxic conditions, but pauses after 20-1…	Total 24 samples. SUM159 subclones (shNTC. shDKD, shDNA-PKcs and shTRIM28) were seeded into 6-well plates in three biological replicates and exposed to 20% or 1% O2 for 24 hours. Total RNA was isolated using TRIzol (Invitrogen) and treated with DNase (Qiagen). Library preparation and sequencing using the Illumina NovaSeq 6000 were performed by Johns Hopkins Genetics Resources Core Facility High-T…	Yang Y, Lu H, Chen C, Lyu Y et al. HIF-1 Interacts with TRIM28 and DNA-PK to release paused RNA polymerase II and activate target gene transcription in response to hypoxia. Nat Commun 2022 Jan 14;13(1):316. PMID: 35031618
GSE79069	Cervical cancer	HeLa	Homo sapiens	12	Expression profiling by array	The purpose of experiment is to compare the mRNA expression differences between HeLa cells conditioned with normoxia 21% oxygen and hypoxia 1% oxygen at 6h and 20h.	Total RNA was obtained from HeLa cells for 4 different conditions, 3 biological replicate experiments were performed, resulting in a total of 12 samples.	NA
GSE147384_1	Cervical carcinoma	HeLa	Homo sapiens	10	Expression profiling by array	Tumor hypoxia levels range from mild to severe and have different biological and therapeutical consequences, but are not easily assessable in patients. We present a method based on diagnostic dynamic contrast enhanced (DCE) magnetic resonance imaging (MRI) that visualizes a continuous range of hypoxia levels in tumors of cervical cancer patients. Hypoxia images were generated using an established…	Gene expression profiling of HeLa cells exposed to hypoxia at 0.2%, 0.5%, 1%, 2% and 5% O2 and normoxia (95% air, control) was carried out, one replicate (hypoxia + control) for each O2 concentration.	Hillestad T, Hompland T, Fjeldbo CS, Skingen VE et al. MRI Distinguishes Tumor Hypoxia Levels of Different Prognostic and Biological Significance in Cervical Cancer. Cancer Res 2020 Sep 15;80(18):3993-4003. PMID: 32606004
GSE120675	Cervical cancer	HeLa	Homo sapiens	6	Expression profiling by high throughput sequencing	Gene expression analysis of HeLa cells exposed to hypoxia (1% Oxygen), treated with a PHD inhibitor (IOX2) or treated with a VHL inhibitor (VH032) for 16 hours.	3 biological replicates of HeLa cells exposed to hypoxia (1% Oxygen), PHD inhibitor (250 μM of IOX2) or VHL inhibitor (250 μM VH032), comparing to vehicle control (0.05% DMSO). Treatments were performed for 16 hours.	Frost J, Ciulli A, Rocha S. RNA-seq analysis of PHD and VHL inhibitors reveals differences and similarities to the hypoxia response. Wellcome Open Res 2019;4:17. PMID: 30801039
GSE48002	Cervical cancer	HeLa	Homo sapiens	6	Expression profiling by array	We performed gene expression profiling of hydrogen-bond surrogate that targets hypoxia-inducible transcription factior complex and results in inhibition of hypoxia-inducible genes with relatively minimal perturbation of non-targeted signaling pathways.	Hypoxic HeLa cells were treated with transcriptional inhibitors HBS 1, HBS 2 or vehicle and their expression profiles were compared to normoxic HeLa cells.	Kushal S, Lao BB, Henchey LK, Dubey R et al. Protein domain mimetics as in vivo modulators of hypoxia-inducible factor signaling. Proc Natl Acad Sci U S A 2013 Sep 24;110(39):15602-7. PMID: 24019500
GSE147384_2	Cervical cancer	SiHa	Homo sapiens	10	Expression profiling by array	Tumor hypoxia levels range from mild to severe and have different biological and therapeutical consequences, but are not easily assessable in patients. We present a method based on diagnostic dynamic contrast enhanced (DCE) magnetic resonance imaging (MRI) that visualizes a continuous range of hypoxia levels in tumors of cervical cancer patients. Hypoxia images were generated using an established…	Gene expression profiling of SiHa cells exposed to hypoxia at 0.2%, 0.5%, 1%, 2% and 5% O2 and normoxia (95% air, control) was carried out, one replicate (hypoxia + control) for each O2 concentration.	Hillestad T, Hompland T, Fjeldbo CS, Skingen VE et al. MRI Distinguishes Tumor Hypoxia Levels of Different Prognostic and Biological Significance in Cervical Cancer. Cancer Res 2020 Sep 15;80(18):3993-4003. PMID: 32606004
GSE166991	Colon cancer	HCT116	Homo sapiens	6	Expression profiling by array	The Hypoxia-Inducible Factors induce the expression of the histone demethylases JMJD1A (KDM3A) and JMJD2B (KDM4B), linking the hypoxic tumor microenvironment to epigenetic mechanisms that may foster tumor progression. This dataset includes expression data obtained from exposing colon carcinoma cells to hypoxia in combination with siRNA-mediated knockdown of the hypoxia-inducible histone demethyla…	18 samples were analyzed. The log2-transformed normalized signal intensities were used for downstream pairwise comparisons (using Partek Genomic Suite): SiControl-Normoxia>SiJMJD1A-Normoxia; SiJMJD1A-Normoxia>SiControl-Normoxia; SiControl-Normoxia>SiJMJD2B-Normoxia; SiJMJD2B-Normoxia>SiControl-Normoxia; SiControl-Hypoxia>SiControl-Normoxia; SiControl-Normoxia>SiControl-Hypoxia; SiControl-Hypoxia>…	Qiu L, Meng Y, Wang L, Gunewardena S et al. Histone lysine demethylase 4B regulates general and unique gene expression signatures in hypoxic cancer cells. MedComm (2020) 2021 Sep;2(3):414-429. PMID: 34766154
GSE9234	Colon cancer	HT29	Homo sapiens	6	Expression profiling by array	Three replicates of HT29 cells per conditionwere grown under normoxic and hypoxic conditions. RNA and miRNA was extracted from each replicate and run on the GPL570 and GPL5106 arrays respectively. Low levels of oxygen in tissues, seen in situations such as chronic lung disease, necrotic tumors, and high altitude exposures, initiate a signaling pathway that results in active transcription of genes…	Two group experiment (noroxia and hypoxia) three replicates per condition.	Guimbellot JS, Fortenberry JA, Siegal GP, Moore B et al. Role of oxygen availability in CFTR expression and function. Am J Respir Cell Mol Biol 2008 Nov;39(5):514-21. PMID: 18474670 ; Guimbellot JS, Erickson SW, Mehta T, Wen H et al. Correlation of microRNA levels during hypoxia with predicted target mRNAs through genome-wide microarray analysis. BMC Med Genomics 2009 Mar 25;2:15. PMID: 19320992
GSE125177	Gastric cancer		Homo sapiens	6	Expression profiling by array	The Illumina HumanHT-12v4 Expression BeadChip arrays were performed on a collection of primary gastric cancer-associated myofibroblasts (CAM) and their patient-matched adjacent tissue myofibroblasts (ATM) as well as unrelated normal tissue myofibroblasts (NTM). CAM and ATM samples were obtained from patients undergoing gastric cancer surgery; whereas NTM samples were generated from deceased trans…	Total RNA obtained from gastric stromal myofibroblasts was hybridised to the Illumina HumanHT-12v4 Expression BeadChip.	Najgebauer H, Jarnuczak AF, Varro A, Sanderson CM. Integrative Omic Profiling Reveals Unique Hypoxia Induced Signatures in Gastric Cancer Associated Myofibroblasts. Cancers (Basel) 2019 Feb 23;11(2). PMID: 30813438
GSE138535	Glioma	A172	Homo sapiens	10	Expression profiling by array	The tryptophan degrading enzyme TDO2 is downregulated upon HIF1alpha stabilization by exposure to both hypoxia as well as chemical hypoxia mimetics such as DMOG in glioblastoma cell line A172.	Hypoxia: expression profile of A172 cells under hypoxic (1% oxygen) and normoxic (18.6% oxygen) conditions after 5 days (n = 5). DMOG: expression profile of A172 cells treated with 3mM dimethyloxalylglycine (DMOG) for 24 hours compared to EtOH control (n=3).	Mohapatra SR, Sadik A, Tykocinski LO, Dietze J et al. Hypoxia Inducible Factor 1α Inhibits the Expression of Immunosuppressive Tryptophan-2,3-Dioxygenase in Glioblastoma. Front Immunol 2019;10:2762. PMID: 31866995
GSE27523	Glioma	LN229	Homo sapiens	6	Expression profiling by array	HIF-1A and HIF-2A regulate both overlapping and unique target genes in response to hypoxia. In this dataset, we identify specific HIF-1A and HIF-2A target genes in glioblastoma cells.	12 samples were analysed comprising 4 experimental conditions (normoxia scr, hypoxia scr, hypoxia siHIF1, hypoxia siHIF2) in triplicate. We made pairwise comparisons between the averages of each triplicate set to normoxia scr using the Partek suite.	Koh MY, Lemos R Jr, Liu X, Powis G. The hypoxia-associated factor switches cells from HIF-1α- to HIF-2α-dependent signaling promoting stem cell characteristics, aggressive tumor growth and invasion. Cancer Res 2011 Jun 1;71(11):4015-27. PMID: 21512133
GSE45301	Glioma	U87-MG	Homo sapiens	6	Expression profiling by array	How cancer cells adapt to hypoxia during tumor development remains an important question. The hypothesis tested in the present study was that tumor cell-derived exosome vesicles (also known as microvesicles or extracellular vesicles) are mediators of hypoxia-dependent intercellular signaling in glioblastoma (GBM), i.e. highly aggressive brain tumors characterized by hypoxia and a vascular density…	U87 MG glioblastoma cells were grown at normoxic (21% oxygen) or hypoxic (1% oxygen) conditions for 48 hours. Conditioned media from normoxic and hypoxic cells were then used to isolate exosomes by differential centrifugation. Both cells and exosomes were lysed in Trizol reagent, and RNA was isolated.Total RNA from all samples (four types of samples in three biological repilicates) was subjected …	Kucharzewska P, Christianson HC, Welch JE, Svensson KJ et al. Exosomes reflect the hypoxic status of glioma cells and mediate hypoxia-dependent activation of vascular cells during tumor development. Proc Natl Acad Sci U S A 2013 Apr 30;110(18):7312-7. PMID: 23589885 ; Kucharzewska P, Christianson HC, Belting M. Global profiling of metabolic adaptation to hypoxic stress in human glioblastoma cells…
GSE25980	Glioma	9L	Rattus norvegicus	18	Expression profiling by array	In vivo profiling of hypoxic gene expression in gliomas using the hypoxia marker EF5 and laser-capture microdissection. We have employed the hypoxia marker EF5 coupled with laser capture microdissection to isolate RNA from viable hypoxic and normoxic regions of 9L experimental gliomas.	We report the identification of the hypoxic gene expression profile in a solid tumor using a prototypical hypoxia marker EF5, Laser Capture Microdissection (LCM) and Microarray Gene Expression Profiling (EF5-LCM-MGEP). We have utilized LCM to isolate total RNA from normoxic and hypoxic regions in the rat 9L glioma tumor model grown in its isogenic host (Fischer rat). Microarray analysis of the is…	Marotta D, Karar J, Jenkins WT, Kumanova M et al. In vivo profiling of hypoxic gene expression in gliomas using the hypoxia marker EF5 and laser-capture microdissection. Cancer Res 2011 Feb 1;71(3):779-89. PMID: 21266355
GSE18494_2	Glioma	U87	Homo sapiens	12	Expression profiling by array	Analysis of expression changes of cultured U87 glioma cells subjected to hypoxia (0.5% O2) for 0, 4, 8, 12 hours . Results provide insight to cell type-specific response to hypoxia.	U87 glioma cells were collected under normoxic conditions (~19% O2, 0 hours) and after 4, 8 and 12 hours of hypoxia treatment (0.5% O2). For each cell line, three replicates of total RNA at each time point were prepared using Trizol and submitted to the DFCI Microarray Core for labeling, hybridization to Affymetrix HG-U133Plus2 oligonucleotide arrays and image scanning.	Xia X, Kung AL. Preferential binding of HIF-1 to transcriptionally active loci determines cell-type specific response to hypoxia. Genome Biol 2009;10(10):R113. PMID: 19828020
GSE118683	Glioma		Homo sapiens	8	Expression profiling by array	Glioma growth is often accompanied by a hypoxic microenvironment favorable for the induction and maintenance of the glioma stem cell (GSC) phenotype. Due to the paucity of cell models of Isocitrate Dehydrogenase 1 mutant (IDH1mut) GSCs, biology under hypoxic conditions has not been sufficiently studied as compared to IDH1 wildtype (IDH1wt) GSCs. We therefore grew well-characterized IDH1mut (n = 4…	Comparative transcriptomic analysis of n=4 IDHmut and n=4 IDHwt glioma stem cell lines grown under hypoxic or normoxic conditions.	Dao Trong P, Rösch S, Mairbäurl H, Pusch S et al. Identification of a Prognostic Hypoxia-Associated Gene Set in IDH-Mutant Glioma. Int J Mol Sci 2018 Sep 25;19(10). PMID: 30257451
GSE48294	Leukemia	CD4+ CML cell	Homo sapiens	12	Expression profiling by array	ABL1 kinase inhibitors such as imatinib mesylate (IM) are effective in managing chronic myelogenous leukemia (CML) but incapable of eliminating leukemia stem cells (LSCs), suggesting that kinase−independent pathways support LSC survival. Given that the bone marrow hypoxic microenvironment supports hematopoietic stem cells, we investigated if hypoxia similarly contributes to LSC persistence. Impor…	24 samples consisting CD34+ bone marrow aspirates of 3 chronic phase patients that were subjected to 24h or 96h of DMSO/Normoxia (21% oxygen, 5% carbon dioxide) control, 2 µM Imatinib, hypoxia (0.5% oxygen, 5% carbon dioxide) or combined Imatinib/hypoxia treatments in triplicate cultures.	Ng KP, Manjeri A, Lee KL, Huang W et al. Physiologic hypoxia promotes maintenance of CML stem cells despite effective BCR-ABL1 inhibition. Blood 2014 May 22;123(21):3316-26. PMID: 24705490
GSE18494_1	Liver cancer	HepG2	Homo sapiens	12	Expression profiling by array	Analysis of expression changes of cultured HepG2 hepatoma cells subjected to hypoxia (0.5% O2) for 0, 4, 8, 12 hours . Results provide insight to cell type-specific response to hypoxia.	HepG2 hepatomacells were collected under normoxic conditions (~19% O2, 0 hours) and after 4, 8 and 12 hours of hypoxia treatment (0.5% O2). For each cell line, three replicates of total RNA at each time point were prepared using Trizol and submitted to the DFCI Microarray Core for labeling, hybridization to Affymetrix HG-U133Plus2 oligonucleotide arrays and image scanning.	Xia X, Kung AL. Preferential binding of HIF-1 to transcriptionally active loci determines cell-type specific response to hypoxia. Genome Biol 2009;10(10):R113. PMID: 19828020
GSE48134	Lung cancer	A549	Homo sapiens	6	Expression profiling by array	We performed gene expression profiling of oligooxopiperazines (OPs) targeting the hypoxia-inducible transcription factor complex. Treatment of cells with OPs inhibited hypoxia-inducible gene expression in A549 cells.	Hypoxic A549 cells were treated with transcriptional inhibitors BB2-162, BB2-125, BB2-282 or vehicle and their expression profiles were compared to normoxic A549 cells treated with vehicle.	Lao BB, Grishagin I, Mesallati H, Brewer TF et al. In vivo modulation of hypoxia-inducible signaling by topographical helix mimetics. Proc Natl Acad Sci U S A 2014 May 27;111(21):7531-6. PMID: 24821806
GSE117036	Lung cancer	A594	Homo sapiens	6	Expression profiling by array	Three independent parental or NLUCAT1 CRISPR/Cas9-deleted A549 clones were cultured in normoxia (Nx) or exposed to hypoxia (Hx) at 1% O2 for 24 hours.	Experiments were performed in a one color design, corresponding to 4 conditions performed in triplicates (WT A549 Nx, n = 3 clones; WT A549 Hx, n = 3 clones; DEL A549 Nx, n = 3 clones, DEL A549 Hx, n = 3 clones) for a total of 12 samples.	Moreno Leon L, Gautier M, Allan R, Ilié M et al. The nuclear hypoxia-regulated NLUCAT1 long non-coding RNA contributes to an aggressive phenotype in lung adenocarcinoma through regulation of oxidative stress. Oncogene 2019 Nov;38(46):7146-7165. PMID: 31417181
GSE30979	Lung cancer		Homo sapiens	20	Expression profiling by array	Hypoxia triggers aggressive cancer growth and contributes to chemotherapy resistance. Novel therapeutic strategies aim at targeting hypoxia activated signaling pathways. Tumor hypoxia not only affects neoplastic tumor cells but also the surrounding stroma cells. Therefore, a novel ex vivo model was established, which allows the study of hypoxia effects in fragments of non-small cell lung cancer (…	Non-small cell lung cancer (NSCLC) fragments were cultured ex vivo under hypoxia or normoxia for three days. cDNA microarray analysis was performed in hypoxic and normoxic lung cancer fragments from ten patients.	Leithner K, Wohlkoenig C, Stacher E, Lindenmann J et al. Hypoxia increases membrane metallo-endopeptidase expression in a novel lung cancer ex vivo model - role of tumor stroma cells. BMC Cancer 2014 Jan 25;14:40. PMID: 24460801
GSE104212_1	Lymphoma	HLY-1	Homo sapiens	6	Expression profiling by array	Published molecular profiling studies in patients with lymphoma suggested the influence of hypoxia inducible factor-1 alpha (HIF1α) targets in prognosis of DLBCL. Yet, the role of hypoxia in hematological malignancies remains unclear. We observed that activation of HIF1α resulted in global translation repression during hypoxic stress in DLBCL. Protein translation efficiency as measured using 35S-…	Two human lymphoma cell lines, HLY-1, were cultured under conditions of hypoxia (N=3 biological replicates per cell line) or normoxia ((N=3 biological replicates per cell line), and gene expression microarray analysis employed to examine the global gene expression differences under these conditions.	Bhalla K, Jaber S, Nahid M N, Underwood K et al. Role of hypoxia in Diffuse Large B-cell Lymphoma: Metabolic repression and selective translation of HK2 facilitates development of DLBCL. Sci Rep 2018 Jan 15;8(1):744. PMID: 29335581
GSE104212_2	Lymphoma	SUDHL2	Homo sapiens	6	Expression profiling by array	Published molecular profiling studies in patients with lymphoma suggested the influence of hypoxia inducible factor-1 alpha (HIF1α) targets in prognosis of DLBCL. Yet, the role of hypoxia in hematological malignancies remains unclear. We observed that activation of HIF1α resulted in global translation repression during hypoxic stress in DLBCL. Protein translation efficiency as measured using 35S-…	Two human lymphoma cell lines, SUDHL2, were cultured under conditions of hypoxia (N=3 biological replicates per cell line) or normoxia ((N=3 biological replicates per cell line), and gene expression microarray analysis employed to examine the global gene expression differences under these conditions.	Bhalla K, Jaber S, Nahid M N, Underwood K et al. Role of hypoxia in Diffuse Large B-cell Lymphoma: Metabolic repression and selective translation of HK2 facilitates development of DLBCL. Sci Rep 2018 Jan 15;8(1):744. PMID: 29335581
GSE33607	Melanoma	B16-F10	Mus musculus	15	Expression profiling by array	Analysis of gene expression profile of B16-F10 murine melanoma cells exposed to hypoxic conditions (1% oxygen) or hypoxia mimicry (cobalt chloride) for 24 hours. Gene expression profiles were analyzed using MG-U74Av2 oligonucleotide microarrays. Data analysis revealed 2541 probesets (FDR<5%) for 1% oxygen experiment and 364 probesets (FDR<5%) for cobalt chloride, that showed differences in expres…	We investigated transcriptional activity of B16-F10 murine melanoma cells cultured for 24h under hypoxic (nominal 1% oxygen; 9 experimental samples and 6 controls) and hypoxia-mimicking conditions (cobalt chloride, 100 μM or 200 μM, 2 samples each and 2 controls).	Olbryt M, Jarzab M, Jazowiecka-Rakus J, Simek K et al. Gene expression profile of B 16(F10) murine melanoma cells exposed to hypoxic conditions in vitro. Gene Expr 2006;13(3):191-203. PMID: 17193925
GSE59343_1	Melanoma	Mel-624	Homo sapiens	6	Expression profiling by array	To generate IGF1 signatures in human melanoma cell lines. Recombinant human IGF1 (rhIGF1) was added to WM35, known to be responsive to rhIGF1, whereas constitutive IGF1 signaling in Mel-624 was abrogated by siRNA directed against the IGF1 receptor (siIGF1R). Experiments were performed in triplicate in normoxia (O2 concentration, 21%) and hypoxia (1% O2), because hypoxia has been suspected to play…	To find out whether IGF1 signatures generated in human melanoma cell lines are predictive of outcome in melanoma patients, we generated IGF1 signatures in two cell lines Mel-624. The expression of IGF1 signatures were then tested by using GSSA (Gene Signature Survival Analysis) method to find out correlation with clinical outcome of melanoma patients.	NA
GSE86553	Melanoma		Mus musculus	9	Expression profiling by array	These datasets describe a melanocyte specific, HIF1A-Dependent / Hypoxia-Responsive gene expression signature defined by the regulation of genes critical to metabolism, chromatin and transcriptional regulation, vascularization and cellular invasivness. These genes provide lineage specific targets for refinement of diagnostic markers associated with primary melanoma tumor metastatic potential, and…	Microarray gene expression analysis was performed in biological triplicate for each condition of immortal melanocyte cell line, melan Ink4a-Arf grown cells. contributor: NISC Comparative Sequencing Program.	Loftus SK, Baxter LL, Cronin JC, Fufa TD et al. Hypoxia-induced HIF1α targets in melanocytes reveal a molecular profile associated with poor melanoma prognosis. Pigment Cell Melanoma Res 2017 May;30(3):339-352. PMID: 28168807
GSE59343_2	Melanoma	WM36	Homo sapiens	6	Expression profiling by array	To generate IGF1 signatures in human melanoma cell lines. Recombinant human IGF1 (rhIGF1) was added to WM35, known to be responsive to rhIGF1, whereas constitutive IGF1 signaling in Mel-624 was abrogated by siRNA directed against the IGF1 receptor (siIGF1R). Experiments were performed in triplicate in normoxia (O2 concentration, 21%) and hypoxia (1% O2), because hypoxia has been suspected to play…	To find out whether IGF1 signatures generated in human melanoma cell lines are predictive of outcome in melanoma patients, we generated IGF1 signatures in two cell lines WM36. The expression of IGF1 signatures were then tested by using GSSA (Gene Signature Survival Analysis) method to find out correlation with clinical outcome of melanoma patients.	NA
GSE53012_3	Melanoma	WM793B	Homo sapiens	6	Expression profiling by array	One of the most important features of tumor microenvironment, imposing adverse effect on patient prognosis, is low oxygen tension. There are two types of hypoxia that may occur within tumor mass: chronic and cycling. Preliminary studies point at cycling hypoxia as being more relevant in induction of aggressive phenotype of tumor cells and radioresistance though little is known about the molecular…	We investigated transcriptional activity of melanoma cells cultured for 72h under chronic hypoxic (nominal 1% oxygen; 3 experimental samples for each cell type), cycling hypoxia (interchanging periods of nominal 1% and 21% oxygen; 3 samples for each line) and control conditions (21% oxygen; 3 samples for each cell lines).	Olbryt M, Habryka A, Student S, Jarząb M et al. Global gene expression profiling in three tumor cell lines subjected to experimental cycling and chronic hypoxia. PLoS One 2014;9(8):e105104. PMID: 25122487
GSE189905	Neuroblastoma	SH-SY5Y	Homo sapiens	6	Expression profiling by array	A newly developed “branched tail” oxyquinoline, neuradapt, and its variants are an order of magnitude more effective HIF prolyl hydroxylase (HIF PHD) inhibitors than roxadustat and vadadustat in HIF1 ODD-luc reporter assay. Structure-activity relationships and computer modeling for the oxyquinoline inhibitors point to the plausible engagement of the pyridine ring nitrogen in interaction with Asp2…	Total RNA was prepared from SH-SY5Y cells treated with 2 variants of neuradapt (compounds 5704-0720 and 4896-3249), roxadustat (FG-4592) and dimethyl oxalylglycine (DMOG) as well as from control SH-SY5Y cells and the cells after hypoxia.	Poloznikov AA, Nikulin SV, Hushpulian DM, Khristichenko AY et al. Structure-Activity Relationships and Transcriptomic Analysis of Hypoxia-Inducible Factor Prolyl Hydroxylase Inhibitors. Antioxidants (Basel) 2022 Jan 24;11(2). PMID: 35204103
GSE69833	Neuroblastoma	SK-N-BE	Homo sapiens	15	Expression profiling by array	Differential expression of the oxygen sensitive hypoxia-inducible transcription factor (HIF) subunits HIF-1a and HIF-2a occurs in many tumor types, but the underlying regulatory mechanisms remain poorly understood. Here we investigate the role of mTOR complex in the regulation of HIF expression in cells cultured under hypoxic conditions.	Neuroblastoma SK-N-BE(2)c cells were treated with DMSO or the mTORC complex inhibitor PP242 and cultured at hypoxia for 24, 48 or 72 hours.	NA
GSE53012_2	Oophoroma	SK-OV-3	Homo sapiens	6	Expression profiling by array	One of the most important features of tumor microenvironment, imposing adverse effect on patient prognosis, is low oxygen tension. There are two types of hypoxia that may occur within tumor mass: chronic and cycling. Preliminary studies point at cycling hypoxia as being more relevant in induction of aggressive phenotype of tumor cells and radioresistance though little is known about the molecular…	We investigated transcriptional activity of ovarian cancer cells cultured for 72h under chronic hypoxic (nominal 1% oxygen; 3 experimental samples for each cell type), cycling hypoxia (interchanging periods of nominal 1% and 21% oxygen; 3 samples for each line) and control conditions (21% oxygen; 3 samples for each cell lines).	Olbryt M, Habryka A, Student S, Jarząb M et al. Global gene expression profiling in three tumor cell lines subjected to experimental cycling and chronic hypoxia. PLoS One 2014;9(8):e105104. PMID: 25122487
GSE66894	Oophoroma	SKOV3ip.1	Homo sapiens	6	Expression profiling by array	The Hypoxia-Inducible Factors induce the expression of the histone demethylases JMJD1A (KDM3A) and JMJD2B (KDM4B), linking the hypoxic tumor microenvironment to epigenetic mechanisms that may foster tumor progression. Using transcript profiling, we have identified genes that are regulated by JMJD1A and JMJD2B in both normoxic and hypoxic conditions in SKOV3ip.1 ovarian cancer cells. This dataset …	18 samples were analyzed. The log2-transformed normalized signal intensities were used for downstream pairwise comparisons (using Partek Genomic Suite): SiControl-Normoxia>SiD1A-Normoxia; SiD1A-Normoxia>SiControl-Normoxia; SiControl-Normoxia>SiD2B-Normoxia; SiD2B-Normoxia>SiControl-Normoxia; SiControl-Hypoxia>SiControl-Normoxia; SiControl-Normoxia>SiControl-Hypoxia; SiControl-Hypoxia>SiD1A-Hypoxi…	Wilson C, Qiu L, Hong Y, Karnik T et al. The histone demethylase KDM4B regulates peritoneal seeding of ovarian cancer. Oncogene 2017 May 4;36(18):2565-2576. PMID: 27869162
GSE139673	Pancreatic cancer	AsPC-1	Homo sapiens	6	Expression profiling by high throughput sequencing	Intra-tumor hypoxia is a common feature in many solid cancers. Although transcriptional targets of hypoxia-inducible factors (HIFs) have been well characterized, alternative splicing or processing of pre-mRNA transcripts which occurs during hypoxia and subsequent HIF stabilization is much less understood. Here, we identify HIF-dependent alternative splicing events after whole transcriptome sequen…	We set out to perform whole transcriptome sequencing in pancreatic cancer cells with and without perturbation of HIF transcriptional activity (via siARNT) in normoxic (21% O2) and hypoxic (1% O2) settings. This results in 4 conditions, 3 replicates each.	NA
GSE9350_1	Pancreatic cancer	FG	Homo sapiens	6	Expression profiling by array	Two pancreatic cancer cell lines with different metastatic and growth potential were compared under hypoxic conditions and under normal atmospheric oxygen pressure. The FG cell lines shows very few metastases and slow growth in mouse xenograft models. L3.6pl, derived from FG by cycles re-implantation of metastatic cells obtained after orthotopic tumor growth in nude mice, shows high motility, agg…	12 samples, two cell lines * two culture conditions(oxygen pressure) * three replicates.	Camaj P, Jäckel C, Krebs S, De Toni EN et al. Hypoxia-independent gene expression mediated by SOX9 promotes aggressive pancreatic tumor biology. Mol Cancer Res 2014 Mar;12(3):421-32. PMID: 24302456
GSE109110	Pancreatic cancer	PANC-1	Homo sapiens	6	Expression profiling by array	Pancreatic cancer is a devastating and intractable disease with highly lethal rate, which is equal to incidence of the disease.It is well established that tumor microenvironment plays a pivotal role in tumor progression and metastasis.Tumor-associated macrophages (TAMs) are frequently found in close proximity with pancreatic cancer cells, but it is uncertain whether they are involved in pancreati…	We investigated the differential expression profiles of mRNA in PANC-1 pancreatic cancer cells between four groups: the PANC-1-alone control group under hypoxia (HPC groups), the PANC-1-cocultured TAMs group under hypoxia (HPM groups), the PANC-1-alone control group under normoxia (NPC groups) and the PANC-1-cocultured TAMs group under normoxia (NPM groups).The data of each group are collected fr…	Ye H, Zhou Q, Zheng S, Li G et al. Tumor-associated macrophages promote progression and the Warburg effect via CCL18/NF-kB/VCAM-1 pathway in pancreatic ductal adenocarcinoma. Cell Death Dis 2018 May 1;9(5):453. PMID: 29670110
GSE80657_3	Prostatic cancer	22Rv1	Homo sapiens	6	Expression profiling by array	We aimed to investigate gene expression associated with radiosensitisation of normoxic and hypoxic prostate cancer cells by the class I/II histone deacetylase inhibitor (HDACi) vorinostat. A pronounced deregulation of DNA repair and chromatin organization genes by vorinostat in DU 145 than in PC-3 or 22Rv1 was found and was a likly mechanism underlying radiosensitisation of DU 145. Expression of …	DU 145, PC-3 and 22Rv1 cell lines, for which differences in intrinsic radiosensitivity have been demonstrated in previous work, were exposed to vorinostat (1µM, 24h) and hypoxia (0.2% O2, 24h), subjected to gene expression profiling and irradiated at 2 and 5 Gy. Samples collected for gene expression analysis were taken prior to irradiation. Vorinostat mediated radiosensitisation occurred under no…	Jonsson M, Ragnum HB, Julin CH, Yeramian A et al. Hypoxia-independent gene expression signature associated with radiosensitisation of prostate cancer cell lines by histone deacetylase inhibition. Br J Cancer 2016 Oct 11;115(8):929-939. PMID: 27599042
GSE80657_1	Prostatic cancer	DU145	Homo sapiens	6	Expression profiling by array	We aimed to investigate gene expression associated with radiosensitisation of normoxic and hypoxic prostate cancer cells by the class I/II histone deacetylase inhibitor (HDACi) vorinostat. A pronounced deregulation of DNA repair and chromatin organization genes by vorinostat in DU 145 than in PC-3 or 22Rv1 was found and was a likly mechanism underlying radiosensitisation of DU 145. Expression of …	DU 145, PC-3 and 22Rv1 cell lines, for which differences in intrinsic radiosensitivity have been demonstrated in previous work, were exposed to vorinostat (1µM, 24h) and hypoxia (0.2% O2, 24h), subjected to gene expression profiling and irradiated at 2 and 5 Gy. Samples collected for gene expression analysis were taken prior to irradiation. Vorinostat mediated radiosensitisation occurred under no…	Jonsson M, Ragnum HB, Julin CH, Yeramian A et al. Hypoxia-independent gene expression signature associated with radiosensitisation of prostate cancer cell lines by histone deacetylase inhibition. Br J Cancer 2016 Oct 11;115(8):929-939. PMID:27599042
GSE78245	Prostatic cancer	LNCaP	Homo sapiens	6	Expression profiling by array	Loss of tumor suppressor proteins, such as the retinoblastoma protein (Rb), results in tumor progression and metastasis. Metastasis is facilitated by low oxygen availability within the tumor that is detected by hypoxia inducible factors (HIFs). The HIF1 complex, HIF1α and dimerization partner the aryl hydrocarbon receptor nuclear translocator (ARNT), is the master regulator of the hypoxic respons…	RNAs derived from human LNCaP cells stably infected with either scrambled control shRNA or a shRNA directed to RB1. Cells were exposed to either 24 h hypoxia (1% O2) or maintained under normoxic conditions. Biological triplicates were tested and compared.	Labrecque MP, Takhar MK, Nason R, Santacruz S et al. The retinoblastoma protein regulates hypoxia-inducible genetic programs, tumor cell invasiveness and neuroendocrine differentiation in prostate cancer cells. Oncotarget 2016 Apr 26;7(17):24284-302. PMID: 27015368
GSE34112	Prostatic cancer	PC3	Homo sapiens	8	Expression profiling by array	The hypoxia response contributes to radio and chemo-resistance in cancer cells. Our previous work has shown that the nitric oxide donating non-steroidal anti-inflammatory drug (NO-NSAID) NO-sulindac is a potent inhibitor of the hypoxia response in prostate cancer cells and leads to increased susceptibilty to radiation. In this study we used microarrays to investigated the global impact of NO-suli…	PC3 hormone-insensitive prostate cancer cells were grown under normoxic or hypoxic conditions and treated with NO-sulindac, unnitrated sulindac or vehicle control. Global gene expression in response to treatment was examined using microarrays and the bioconductor software suite. Gene set enrichment analysis (GSEA), Gene ontology (GO) analysis and pathway analysis were used to examine the biologic…	NA
GSE53012_1	Prostatic cancer	PC3	Homo sapiens	6	Expression profiling by array	One of the most important features of tumor microenvironment, imposing adverse effect on patient prognosis, is low oxygen tension. There are two types of hypoxia that may occur within tumor mass: chronic and cycling. Preliminary studies point at cycling hypoxia as being more relevant in induction of aggressive phenotype of tumor cells and radioresistance though little is known about the molecular…	We investigated transcriptional activity of prostate cells cultured for 72h under chronic hypoxic (nominal 1% oxygen; 3 experimental samples for each cell type), cycling hypoxia (interchanging periods of nominal 1% and 21% oxygen; 3 samples for each line) and control conditions (21% oxygen; 3 samples for each cell lines).	Olbryt M, Habryka A, Student S, Jarząb M et al. Global gene expression profiling in three tumor cell lines subjected to experimental cycling and chronic hypoxia. PLoS One 2014;9(8):e105104. PMID: 25122487
GSE80657_2	Prostatic cancer	PC3	Homo sapiens	6	Expression profiling by array	We aimed to investigate gene expression associated with radiosensitisation of normoxic and hypoxic prostate cancer cells by the class I/II histone deacetylase inhibitor (HDACi) vorinostat. A pronounced deregulation of DNA repair and chromatin organization genes by vorinostat in DU 145 than in PC-3 or 22Rv1 was found and was a likly mechanism underlying radiosensitisation of DU 145. Expression of …	DU 145, PC-3 and 22Rv1 cell lines, for which differences in intrinsic radiosensitivity have been demonstrated in previous work, were exposed to vorinostat (1µM, 24h) and hypoxia (0.2% O2, 24h), subjected to gene expression profiling and irradiated at 2 and 5 Gy. Samples collected for gene expression analysis were taken prior to irradiation. Vorinostat mediated radiosensitisation occurred under no…	Jonsson M, Ragnum HB, Julin CH, Yeramian A et al. Hypoxia-independent gene expression signature associated with radiosensitisation of prostate cancer cell lines by histone deacetylase inhibition. Br J Cancer 2016 Oct 11;115(8):929-939. PMID: 27599042
GSE196634	Prostatic cancer	RWPE1	Homo sapiens	11	Expression profiling by high throughput sequencing	The microenvironment of solid tumors is dynamic and frequently contain pockets of low oxygen levels (hypoxia) surrounded by regions of normal oxygen levels. Indeed, a compromised vascular is a is hallmark of the tumor microenvironment, creating gradients of hypoxia. Notably, hypoxia associates with increased metastasis and poor survival in patients. Therefore, to aid therapeutic decisions and bet…	Coparison of transcriptome of RWPE1 cells in nomoxia to transcriptome of RWPE1 cells in hypoxia.	NA
GSE120886_3	Renal carcinoma	HepG3	Homo sapiens	6	Expression profiling by high throughput sequencing	Hypoxia inducible factor (HIF) is the major transcriptional regulator of cellular responses to hypoxia. The two principal HIF-a isoforms, HIF-1a and HIF-2a, are progressively stabilized in response to hypoxia and form heterodimers with HIF-1b to activate a broad range of transcriptional responses. Here we report on the pan-genomic distribution of isoform-specific HIF binding in response to hypoxi…	RNA_seq analysis of hypoxic gene regulation in RCC4 cell lines stably transfected with wtVHL.	Smythies JA, Sun M, Masson N, Salama R et al. Inherent DNA-binding specificities of the HIF-1α and HIF-2α transcription factors in chromatin. EMBO Rep 2019 Jan;20(1). PMID: 30429208 ; Schmid V, Lafleur VN, Lombardi O, Li R et al. Co-incidence of RCC-susceptibility polymorphisms with HIF cis-acting sequences supports a pathway tuning model of cancer. Sci Rep 2019 Dec 10;9(1):18768. PMID: 31822727 …
GSE120886_1	Renal carcinoma	HKC8	Homo sapiens	6	Expression profiling by high throughput sequencing	Hypoxia inducible factor (HIF) is the major transcriptional regulator of cellular responses to hypoxia. The two principal HIF-a isoforms, HIF-1a and HIF-2a, are progressively stabilized in response to hypoxia and form heterodimers with HIF-1b to activate a broad range of transcriptional responses. Here we report on the pan-genomic distribution of isoform-specific HIF binding in response to hypoxi…	RNA_seq analysis of hypoxic gene regulation in HKC8 cell lines stably transfected with wtVHL.	Smythies JA, Sun M, Masson N, Salama R et al. Inherent DNA-binding specificities of the HIF-1α and HIF-2α transcription factors in chromatin. EMBO Rep 2019 Jan;20(1). PMID: 30429208 ; Schmid V, Lafleur VN, Lombardi O, Li R et al. Co-incidence of RCC-susceptibility polymorphisms with HIF cis-acting sequences supports a pathway tuning model of cancer. Sci Rep 2019 Dec 10;9(1):18768. PMID: 31822727 …
GSE120886_2	Renal carcinoma	RCC4	Homo sapiens	6	Expression profiling by high throughput sequencing	Hypoxia inducible factor (HIF) is the major transcriptional regulator of cellular responses to hypoxia. The two principal HIF-a isoforms, HIF-1a and HIF-2a, are progressively stabilized in response to hypoxia and form heterodimers with HIF-1b to activate a broad range of transcriptional responses. Here we report on the pan-genomic distribution of isoform-specific HIF binding in response to hypoxi…	RNA_seq analysis of hypoxic gene regulation in HepG2 cell lines stably transfected with wtVHL.	Smythies JA, Sun M, Masson N, Salama R et al. Inherent DNA-binding specificities of the HIF-1α and HIF-2α transcription factors in chromatin. EMBO Rep 2019 Jan;20(1). PMID: 30429208 ; Schmid V, Lafleur VN, Lombardi O, Li R et al. Co-incidence of RCC-susceptibility polymorphisms with HIF cis-acting sequences supports a pathway tuning model of cancer. Sci Rep 2019 Dec 10;9(1):18768. PMID: 31822727 …
GSE1056	Liver cancer	Hep3B	Homo sapiens	8	Expression profiling by array	Comparison between hypoxia (1%O2) and cobalt chloride (100 uM) and deferoxamine (100 uM) and Nickel Chloride (100 uM) in Hep3B cells (human hepatocellular carcinoma cells); Keywords = Hep3B; Keywords = hypoxia; Keywords = cobalt; Keywords = deferoxamine; Keywords = Nickel; Keywords: ordered.		Vengellur A, Phillips JM, Hogenesch JB, LaPres JJ. Gene expression profiling of hypoxia signaling in human hepatocellular carcinoma cells. Physiol Genomics 2005 Aug 11;22(3):308-18. PMID: 15942021
GSE3051	Cervical cancer	HeLa	Homo sapiens	6	Expression profiling by array	Oxygen is vital for the development and survival of mammals. In response to hypoxia, the brain initiates numerous adaptive responses at the organ level as well as at the molecular and cellular level, including the alteration of gene expression. Astrocytes play critical roles in the proper functioning of the brain, thus the manner in which astrocytes respond to hypoxia is likely important in deter…	Gene expression profiles of three independent batches of HeLa cells grown under normoxia were compared to gene expression profiles of three independent batches of HeLa cells grown under 1% oxygen for 24 hours. Affymetrix U133 plus 2.0 microarrays were used.	Mense SM, Sengupta A, Zhou M, Lan C et al. Gene expression profiling reveals the profound upregulation of hypoxia-responsive genes in primary human astrocytes. Physiol Genomics 2006 May 16;25(3):435-49. PMID: 16507782
GSE9350_2	Pancreatic cancer	L3.6pl	Homo sapiens	6	Expression profiling by array	Two pancreatic cancer cell lines with different metastatic and growth potential were compared under hypoxic conditions and under normal atmospheric oxygen pressure. The FG cell lines shows very few metastases and slow growth in mouse xenograft models. L3.6pl, derived from FG by cycles re-implantation of metastatic cells obtained after orthotopic tumor growth in nude mice, shows high motility, agg…	12 samples, two cell lines * two culture conditions(oxygen pressure) * three replicates.	Camaj P, Jäckel C, Krebs S, De Toni EN et al. Hypoxia-independent gene expression mediated by SOX9 promotes aggressive pancreatic tumor biology. Mol Cancer Res 2014 Mar;12(3):421-32. PMID: 24302456
GSE160491	Thyroid cancer	BCPAP	Homo sapiens	11	Expression profiling by high throughput sequencing	Purpose: Study hypoxia and reoxygenation induced changes in genome-wide gene expression. Methods: Using the MCF7 breast epithelial adenocarcinoma cell line as a model, we studied epigenomic reprogramming as a function of fluctuating oxygen tension. To this end, we performed a transcriptomics analysis in MCF7 cells subjected to changes in oxygenation (i.e. acute hypoxia, chronic hypoxia, reoxygena…	Genome-wide transcriptomics analysis was performed on the Affymetrix Hugene STv1 microarray platform.	Adriaens ME, Prickaerts P, Chan-Seng-Yue M, van den Beucken T et al. Quantitative analysis of ChIP-seq data uncovers dynamic and sustained H3K4me3 and H3K27me3 modulation in cancer cells under hypoxia. Epigenetics Chromatin 2016;9:48. PMID: 27822313 ; Prickaerts P, Adriaens ME, Beucken TVD, Koch E et al. Hypoxia increases genome-wide bivalent epigenetic marking by specific gain of H3K27me3. Epige…
GSE183694	Breast cancer	NA	Mus musculus	6	Expression profiling by array	PyMT cells (HIF-1 wild type, WT and HIF-1 knockout, KO) were compared for differential gene expression at normoxia or after exposure to hypoxia, 0.5% oxygen for 6h.	n=3 HIF-1 WT grown at normoxia, n=3 HIF-1 WT grown at hypoxia, n=3 HIF-1 KO grown at normoxia, n=3 HIF-1 KO grown at hypoxia cultured in DMEM/F12 supplemented with 2% FBS.	Krutilina RI, Playa H, Brooks DL, Schwab LP et al. HIF-Dependent CKB Expression Promotes Breast Cancer Metastasis, Whereas Cyclocreatine Therapy Impairs Cellular Invasion and Improves Chemotherapy Efficacy. Cancers (Basel) 2021 Dec 22;14(1). PMID: 35008190
GSE41666_1	Colon cancer	HCT116	Homo sapiens	6	Expression profiling by array	To elucidate which ER cargo maturation processes may be oxygen dependent, we first reasoned that the transcriptional response may be tailored specifically to counteract the mechanism of the imposed stress.	In colon carcinoma HCT116 cells were given 24 hours of 0.0% O2 (Anoxia) or 21% O2 (Normoxia). 3 biological replicates of each experiment were carried out.	Koritzinsky M, Levitin F, van den Beucken T, Rumantir RA et al. Two phases of disulfide bond formation have differing requirements for oxygen. J Cell Biol 2013 Nov 25;203(4):615-27. PMID: 24247433
GSE41666_2	Liver cancer	HepG2	Homo sapiens	6	Expression profiling by array	To elucidate which ER cargo maturation processes may be oxygen dependent, we first reasoned that the transcriptional response may be tailored specifically to counteract the mechanism of the imposed stress.	In hepatocellular carcinoma Hep G2 cells were given 24 hours of 0.0% O2 (Anoxia) or 21% O2 (Normoxia). 3 biological replicates of each experiment were carried out.	Koritzinsky M, Levitin F, van den Beucken T, Rumantir RA et al. Two phases of disulfide bond formation have differing requirements for oxygen. J Cell Biol 2013 Nov 25;203(4):615-27. PMID: 24247433
GSE106959	Medulloblastoma	D283	Homo sapiens	12	Expression profiling by array	Elucidation of the impact of hypoxia in D283-Med (medulloblastoma Homo sapiens, human, ATCC® HTB-185™) cells to depict molecular mechanisms, which could explain drug resistance when cells are exposed to long-term hypoxia (5 days). Global gene expression study by microarray analysis to allow an efficient search for a range of genes. D283-MED cells were incubated for a varied hypoxic duration (0, 6…	3 independent replicate were analysed. For each set of experiment, 4 time-points were analysed: 0h (control), 6h, 64h and 96h. Gewne expression was compared to the control condition (left at 21% O2).	NA
