# Supplementary material for: THER: Integrative Web Tool for Tumour Hypoxia Exploration and Research
Source: Cell Prolif. 2025 May 1;58(8):e70053. doi: 10.1111/cpr.70053 (PMC12336446; doi:10.1111/cpr.70053)
Supplement: Supplementary file 2 — Table S2. Cell viability of 3 cell lines treated with various concentrations of 5 chemotherapeutic drugs under 1% and 20% oxygen conditions. [file CPR-58-e70053-s002.xlsx]

## Sheet: Table S1
Table S2. Cell viability of H1339, H460 and PC9 cell lines treated with various concentrations of gemcitabine, oxaliplatin, cisplatin, epirubicin and 5-fluorouracil under 1% and 20% oxygen conditions.
Cell Line-Drug	Log(c+1) (μg/ml)	Cell viability at 1% O2 (%)					Cell viability at 20% O2 (%)
H1339-Gemcitabine	0	114.999	99.7161	89.6108	100.217	95.4568	106.498	98.6274	97.2356	97.6675	99.9712
	0.287242	35.9947	23.0499	22.0478	25.2213	26.8081	30.2361	31.388	30.7641	32.3479	29.7562
	0.458638	23.551	12.7777	14.8655	14.8655	17.9556	24.9568	24.6208	22.7011	23.9969	20.7333
	0.676694	21.1291	14.1139	11.2744	13.5293	18.3731	21.2133	21.3093	19.8695	19.4375	18.3337
	0.929419	13.9469	11.2744	13.1953	13.1953	13.1117	15.646	16.7978	14.7341	14.5421	14.4941
	1.20412	12.9447	8.1844	10.2723	10.3558	11.0239	12.9103	13.5343	12.0945	10.3187	10.2227
	1.49136	12.7777	8.26791	8.01737	8.85251	9.18657	9.55078	9.93473	9.31081	8.87886	8.49491
	1.78533	8.35143	5.846	5.51194	6.18006	6.4306	5.27932	5.18334	5.18334	5.08735	5.37531
H1339-Oxaliplatin	0	93.9473	95.0811	95.866	109.21	105.896	97.0391	100.857	97.5978	102.067	102.439
	0.352183	82.6967	81.3012	83.4816	95.5172	93.6857	57.8864	62.1695	62.9609	67.0577	67.8957
	0.544068	83.5688	66.3004	77.8999	76.7661	84.1793	55.0466	53.9292	52.4395	53.8361	56.4898
	0.778151	72.667	69.1784	66.2132	73.3647	72.4926	48.203	50.1117	49.0875	48.622	46.3408
	1.04139	52.1716	46.8516	53.131	55.8346	55.0497	43.594	43.8268	43.7803	44.432	46.2942
	1.32222	29.6703	29.6703	28.5365	31.6763	30.8041	32.7933	33.3054	31.8622	30.3724	32.1881
	1.61278	18.3325	17.0242	18.0708	19.1174	20.9489	16.5922	17.2439	16.6853	16.1732	17.6164
	1.90849	9.87267	9.69824	9.78545	8.21559	8.47724	5.32588	6.16387	6.76909	6.4432	6.8622
H1339-Cisplatin	0	97.6159	98.2781	99.851	101.093	103.162	92.3275	94.7956	103.541	103.273	106.063
	0.352183	45.7119	45.9603	43.6424	42.8974	45.9603	61.0473	62.1741	60.94	64.5885	63.1398
	0.544068	19.8841	18.3113	19.6358	17.649	18.7252	39.4248	40.3906	39.6931	35.8837	29.4989
	0.778151	9.37086	7.46689	8.46026	8.46026	9.2053	14.8514	16.3537	16.0854	14.2612	12.9198
	1.04139	4.98344	4.56954	4.98344	4.65232	4.56954	6.32042	6.74965	8.35927	6.42773	6.15946
	1.32222	4.23841	3.8245	4.56954	3.8245	3.07947	4.01331	4.76446	4.71081	3.79869	3.53042
	1.61278	3.74172	3.74172	4.07285	3.57616	2.99669	1.49158	1.70619	1.86715	1.54523	1.59888
	1.90849	3.16225	2.66556	2.74834	2.58278	2.66556	0.579461	0.901384	0.84773	0.84773	0.84773
H1339-Epirubicin	0	90.1053	98.9107	100.272	103.086	107.625	99.5629	97.259	99.8582	102.812	100.508
	0.118099	19.8439	19.2084	19.2992	21.3871	21.4779	23.6531	22.4716	25.0118	24.7164	25.6026
	0.210853	15.5773	15.3958	15.0327	15.4866	15.9405	15.56	13.5515	15.6782	15.4419	15.6782
	0.352183	19.0269	20.2977	19.4808	21.1147	19.1176	13.3743	13.4334	14.2013	15.3237	13.965
	0.544068	15.7589	15.305	17.6652	16.7574	14.8511	10.716	10.716	10.775	10.8932	10.4797
	0.778151	14.5788	15.305	14.9419	16.0312	15.305	9.88894	9.82987	8.76654	10.8341	9.23913
	1.04139	10.6754	10.1307	10.4031	10.7662	10.0399	7.11248	6.52174	6.40359	6.40359	6.81711
	1.32222	5.41031	4.13943	4.04866	4.23021	3.95788	2.50473	2.03214	2.03214	2.26843	2.03214
H1339-Fluorouracil	0	106.303	97.0339	103.037	101.977	91.649	99.3506	100.679	98.465	101.073	100.433
	0.352183	104.184	95.9746	93.4145	95.0918	96.416	80.7045	79.6714	75.4895	78.5398	83.6564
	0.544068	89.7069	88.9124	89.6186	89.9718	87.4117	64.174	62.8948	63.0916	65.6007	67.2734
	0.778151	82.0268	85.4696	82.6448	84.1455	77.1716	57.4338	51.9236	54.9247	57.3354	59.3034
	1.04139	72.5812	70.1095	72.4929	72.0516	63.577	50.5953	49.3653	57.237	52.6124	52.1696
	1.32222	55.1024	54.8376	52.4541	53.3369	46.1864	39.4273	41.3461	44.5439	42.6252	37.2626
	1.61278	45.2154	43.0968	40.9781	42.7436	41.3312	30.9653	31.408	34.4091	34.5567	30.4241
	1.90849	20.0565	22.3517	21.2041	20.6744	20.3213	14.7791	16.4026	19.3053	17.731	16.4026
H460-Gemcitabine	0	118.447	104.265	95.6146	93.6029	88.0708	91.1231	98.5065	101.924	106.734	101.713
	0.287242	87.3667	79.823	81.1306	78.5154	71.0722	35.6848	38.849	40.5367	40.4523	39.3975
	0.458638	76.0008	73.788	70.3681	62.8244	64.0314	33.9127	33.3221	35.0519	35.1363	33.3643
	0.676694	71.0722	70.0664	66.8477	60.3098	59.5051	32.0564	32.4361	33.1111	36.4442	32.9846
	0.929419	65.339	64.4337	63.9308	52.8666	57.1917	29.0608	28.7233	28.0061	32.6048	29.2296
	1.20412	54.5765	55.8841	53.973	43.5124	44.82	26.8247	26.3606	28.3858	29.0186	26.7826
	1.49136	47.7369	48.441	48.3404	42.7077	40.9978	26.0653	22.226	25.8122	26.7404	25.8122
	1.78533	35.7675	35.4657	32.6494	28.8272	26.212	17.1209	16.3193	19.7367	19.9055	17.3741
H460-Oxaliplatin	0	102.178	102.178	101.244	97.6151	96.7856	91.8901	96.7252	96.969	103.592	110.824
	0.352183	96.5782	86.5201	89.8382	85.898	92.4305	38.8672	39.3548	39.9642	42.2396	46.262
	0.544068	80.7134	73.3513	72.0033	72.8328	77.499	34.7635	35.0886	36.3888	37.8921	39.4767
	0.778151	74.5956	68.6852	67.3372	68.5815	73.9735	32.3663	32.6914	33.1383	33.5852	35.0073
	1.04139	69.8258	67.1298	66.6114	65.9892	69.3073	27.0843	26.5562	27.0437	29.1159	28.4658
	1.32222	36.6445	33.6375	34.2596	35.0892	33.6375	15.5046	16.561	15.9516	15.6672	15.0171
	1.61278	7.81833	7.81833	8.75156	8.75156	8.44048	2.99041	3.92491	3.88428	3.55924	3.39672
	1.90849	2.32269	3.25591	2.53007	2.84114	2.53007	0.83699	1.36519	1.20267	1.20267	1.32456
H460-Cisplatin	0	100.866	99.9544	96.082	97.5626	105.535	96.6896	97.0062	102.885	100.127	103.292
	0.352183	93.4624	81.0478	86.1731	86.1731	92.4374	46.3097	46.4454	50.9226	48.2091	53.1386
	0.544068	75.1253	67.4943	68.861	72.9613	78.9977	35.1845	35.6368	38.8929	36.7674	38.9381
	0.778151	41.5262	39.3622	47.7904	42.5513	46.082	13.6125	15.1501	15.9642	15.1501	14.2909
	1.04139	11.0023	9.74943	10.205	11.4579	10.8884	2.80391	3.5275	3.43705	3.70839	3.79884
	1.32222	3.48519	3.2574	4.73804	4.85194	5.42141	1.08538	1.44718	1.58285	1.40195	1.71852
	1.61278	2.57403	2.57403	3.14351	2.80182	2.57403	0.723589	0.768813	0.723589	0.723589	0.859262
	1.90849	2.00456	2.11845	1.77677	2.00456	1.89066	0.452243	0.452243	0.407019	0.497467	0.678365
H460-Epirubicin	0	105.718	96.1111	97.6157	100.278	100.278	93.6554	97.0512	98.5987	104.402	106.293
	0.118099	24.8148	24.1204	22.8472	24.6991	26.2037	17.8731	17.9591	18.9907	19.3346	21.5268
	0.210853	9.18981	9.07407	8.95833	9.07407	8.37963	5.88033	6.31018	6.48212	6.26719	7.16988
	0.352183	7.22222	6.64352	7.10648	7.10648	6.41204	3.73109	3.34422	3.81706	3.81706	3.989
	0.544068	3.51852	3.1713	2.82407	3.51852	3.51852	2.65646	2.87139	2.65646	2.87139	2.48453
	0.778151	2.47685	1.89815	1.78241	1.78241	2.47685	1.10901	1.4099	1.19498	1.32393	1.15199
	1.04139	3.05556	2.01389	2.12963	2.93981	2.47685	0.93707	1.23796	1.15199	1.28095	1.36692
	1.32222	5.13889	1.89815	2.12963	3.05556	2.82407	0.8511	1.28095	1.17349	1.23796	1.32393
H460-Fluorouracil	0	107.703	94.533	96.193	94.7543	106.817	95.1805	97.9797	95.6673	104.795	106.377
	0.352183	97.6317	94.9757	97.6317	91.8769	95.4183	61.8742	64.43	62.2799	64.7951	70.6775
	0.544068	72.6206	65.8699	67.1979	69.9646	69.1899	43.2941	42.6856	41.5903	43.8621	49.501
	0.778151	73.174	73.9486	66.2019	70.9606	72.0673	34.3286	34.6126	33.8418	36.7627	41.5497
	1.04139	71.1819	58.4551	61.3324	64.2098	64.3205	30.069	29.4604	28.9736	31.9757	34.4909
	1.32222	57.127	47.0562	52.3683	47.7202	47.3882	24.6329	26.0933	25.4442	25.6065	27.8377
	1.61278	40.0841	37.6494	37.9814	37.6494	38.2027	15.789	18.3448	17.5335	19.1156	19.1562
	1.90849	17.7291	16.9544	16.9544	16.8437	17.5077	6.90467	8.73022	7.95943	8.28398	8.93306
PC9-Gemcitabine	0	99.4006	104.316	108.631	89.9305	97.7224	126.181	103.423	99.7023	89.4704	81.2229
	0.287242	53.9679	53.6082	52.2896	40.7816	42.5797	35.6443	26.9627	28.761	25.0403	28.513
	0.458638	44.4977	42.9393	32.8698	30.7121	33.5891	33.846	25.6604	22.3118	22.5598	24.1101
	0.676694	41.8605	42.6996	36.1064	32.5102	32.3903	32.2957	29.3191	17.0408	17.971	23.0559
	0.929419	39.3431	38.6238	34.3083	27.7152	32.3903	32.4817	23.6761	17.5369	14.3123	18.5911
	1.20412	35.9866	35.2673	30.3524	25.5574	20.8823	19.3352	14.0642	13.3821	14.1883	18.281
	1.49136	25.4375	25.917	22.4407	17.6456	23.7593	15.4905	13.2581	8.11112	8.11112	14.0642
	1.78533	12.8506	13.3301	10.8128	7.81587	6.25749	8.85526	4.70048	4.08037	4.88652	8.85526
PC9-Oxaliplatin	0	107.611	100.357	95.2061	96.3625	100.463	93.6278	96.5243	93.2657	104.024	112.558
	0.352183	92.9983	85.0084	84.3776	81.3288	83.2212	51.0086	49.5604	49.9741	52.612	49.819
	0.544068	76.9134	77.0185	80.8032	77.7544	73.5492	45.6812	44.9053	45.8364	46.9742	43.1985
	0.778151	75.3364	70.6056	70.6056	70.5004	69.7645	40.8193	38.7504	41.44	41.4917	38.5952
	1.04139	64.6131	68.3978	59.8823	63.1413	61.1438	38.078	32.6989	35.285	35.2333	32.4403
	1.32222	43.9024	40.1177	37.069	39.2767	40.8537	23.9061	21.0613	24.475	23.6475	21.6303
	1.61278	17.9352	19.4071	19.0917	19.0917	18.8814	9.6307	9.21692	9.57898	9.73415	7.51009
	1.90849	11.4172	10.3659	10.471	11.4172	10.7864	5.75153	5.95842	5.38947	5.59636	5.2343
PC9-Cisplatin	0	108.537	107.647	103.836	88.0843	91.8953	93.8383	103.199	96.9378	101.525	104.5
	0.352183	66.7429	60.7724	55.31	59.1209	56.8343	36.6848	40.7761	35.5691	40.4662	40.5901
	0.544068	31.4278	28.6331	26.6006	24.6951	26.4736	17.3444	18.7701	17.4064	18.0263	16.4766
	0.778151	13.5163	12.373	12.8811	11.9919	12.1189	9.96777	8.97595	9.16191	9.03794	8.60402
	1.04139	13.1352	15.0407	13.1352	12.1189	10.3404	8.29407	6.74436	7.36424	8.04612	8.97595
	1.32222	7.29167	7.54573	7.29167	7.7998	5.89431	4.82271	5.31862	4.94669	4.14084	5.13266
	1.61278	2.7185	3.22663	2.97256	3.22663	3.09959	2.09521	2.77709	1.59931	1.66129	2.40516
	1.90849	3.35366	3.73476	3.73476	3.35366	3.09959	1.53732	2.1572	1.22737	0.97942	1.16539
PC9-Epirubicin	0	102.584	101.477	97.5388	97.2926	101.108	95.9586	101.447	102.819	103.63	96.1457
	0.118099	43.8838	46.222	46.3451	43.5146	42.284	28.6017	30.847	31.4706	29.4749	32.0319
	0.210853	26.9013	26.7782	24.0709	23.8248	25.0554	22.6768	23.1134	20.6187	20.9929	23.2381
	0.352183	13.6106	18.6562	16.1949	14.5951	15.0874	12.8228	14.0701	12.9475	13.3217	13.3217
	0.544068	16.0719	14.1029	13.7337	14.4721	13.1184	10.0162	10.141	8.39466	7.95809	10.2033
	0.778151	10.5341	11.3955	12.0108	11.0263	12.1339	8.58176	8.39466	6.27417	7.02258	9.0807
	1.04139	8.68816	8.81122	7.82673	7.58061	7.70367	6.64837	5.96233	5.46339	4.52788	5.89996
	1.32222	3.88875	3.15038	2.65813	3.27344	2.41201	2.71922	2.46975	2.28265	1.97081	1.90844
PC9-Fluorouracil	0	96.5509	100.437	103.473	100.68	98.8584	90.878	101.895	108.46	102.352	96.4151
	0.352183	73.8402	67.8892	62.7884	62.5455	64.1244	44.4115	41.8998	42.6989	42.9844	43.7835
	0.544068	57.8091	55.9874	53.9228	53.5584	53.5584	34.2505	33.4513	35.2209	34.1934	33.7367
	0.778151	53.6799	55.3801	47.486	48.822	49.5506	32.0242	31.6817	32.0242	31.2821	28.1425
	1.04139	44.8142	44.6927	44.0855	41.5351	40.8064	26.43	27.1721	29.2842	27.5146	27.115
	1.32222	31.6978	31.5764	31.4549	31.5764	33.641	20.4932	22.2057	21.4066	20.6645	21.064
	1.61278	19.4316	18.8244	18.7029	19.6745	18.46	11.7022	12.216	11.7022	12.216	13.586
	1.90849	12.5091	11.659	12.5091	11.5375	11.9019	7.02135	7.42094	7.99178	6.8501	7.87761
